# Supplementary material for: A Network of Genes, Genetic Disorders, and Brain Areas
Source: PLoS One. 2011 Jun 10;6(6):e20907. doi: 10.1371/journal.pone.0020907 (PMC3112220; doi:10.1371/journal.pone.0020907)
Supplement: Data S1 — A node list and an edge list of the disease-brain network in Pajek format. (NET) [file pone.0020907.s002.net]

*Vertices 568
     1     "Superior frontal gyrus"
     2     "Middle frontal gyrus"
     3     "Inferior frontal gyrus"
     4     "Orbitofrontal cortex "
     5     "Straight gyrus *"
     6     "Lateral orbital gyrus "
     7     "Precentral gyrus "
     8     "Opercular cortex"
     9     "Parahippocampal gyrus"
     10     "Planum temporale"
     11     "Superior temporal gyrus "
     12     "Heschl's gyrus"
     13     "Middle temporal gyrus"
     14     "Inferior temporal gyrus"
     15     "Fusiform gyrus"
     16     "Postcentral gyrus "
     17     "Supramarginal gyrus"
     18     "Angular gyrus"
     19     "Superior parietal lobule"
     20     "Precuneus"
     21     "Cuneus "
     22     "Lingual gyrus "
     23     "Insula"
     24     "Anterior cingulate"
     25     "Posterior cingulate"
     26     "Hippocampus"
     27     "Internal capsule*"
     28     "Superior longitudinal fasciculus*"
     29     "Inferior longitudinal fasciculus*"
     30     "Arcuate fasciculus*"
     31     "Striatum "
     32     "Nucleus lentiformis"
     33     "Globus pallidus"
     34     "Putamen"
     35     "Caudate nucleus "
     36     "Amygdala"
     37     "Nucleus accumbens"
     38     "Corpus callosum*"
     39     "Thalamus"
     40     "Lateral geniculate body"
     41     "Medial geniculate body"
     42     "Hypothalamus*"
     43     "Pineal body*"
     44     "Subthalamic nucleus*"
     45     "Cerebellar cortex "
     46     "Cerebellar nuclear complex "
     47     "Midbrain tegmentum"
     48     "tectum"
     49     "inferior colliculus "
     50     "superior colliculus "
     51     "Midbrain reticular formation"
     52     "Red nucleus"
     53     "Substantia nigra"
     54     "Pons"
     55     "Locus ceruleus"
     56     "Superior cerebellar peduncle"
     57     "Medulla oblongata"
     58     "Inferior cerebellar peduncle"
     59     "Pyramidal tract"
     60     "3-hydroxyacyl-CoA_dehydrogenase_deficiency"
     61     "3-M_syndrome"
     62     "Accelerated_tumor_formation"
     63     "Achondroplasia"
     64     "Achromatopsia"
     65     "Acrocallosal_syndrome"
     66     "Acromegaly"
     67     "Adenocarcinoma"
     68     "Adenomas"
     69     "Adrenal_hyperplasia,_congenital"
     70     "Adrenocortical_carcinoma"
     71     "Adrenocorticotropic_hormone_deficiency"
     72     "Adrenoleukodystrophy"
     73     "Adrenomyeloneuropathy"
     74     "Advanced_sleep_phase_syndrome"
     75     "Agenesis_of_the_corpus_callosum_with_peripheral_neuropathy"
     76     "AIDS"
     77     "Albinism"
     78     "Alcohol_dependence"
     79     "Alcoholism"
     80     "Aldosteronism"
     81     "Alexander_disease"
     82     "Allergic_rhinitis"
     83     "Alpers_syndrome"
     84     "Alternating_hemiplegia_of_childhood"
     85     "Alzheimer_disease"
     86     "Amyloid_neuropathy"
     87     "Amyloidosis"
     88     "Amyotrophic_lateral_sclerosis"
     89     "Androgen_insensitivity"
     90     "Anemia"
     91     "Angelman_syndrome"
     92     "Angiotensin_I-converting_enzyme"
     93     "Ankylosing_spoldylitis"
     94     "Anophthalmia"
     95     "Anorexia_nervosa"
     96     "Anxiety-related_personality_traits"
     97     "Aortic_aneurysm"
     98     "Apert_syndrome"
     99     "Aplastic_anemia"
     100     "Apolipoprotein_deficiency"
     101     "ARC_syndrome"
     102     "Aromatase_deficiency"
     103     "Aromatic_L-amino_acid_decarboxylase_deficiency"
     104     "Arthrogryposis"
     105     "Arthropathy"
     106     "Asperger_syndrome"
     107     "Asthma"
     108     "Ataxia"
     109     "Ataxia-telangiectasia"
     110     "Atherosclerosis"
     111     "Atopy"
     112     "Atrial_fibrillation"
     113     "Atrioventricular_block"
     114     "Attention-deficit_hyperactivity_disorder"
     115     "Autism"
     116     "Autoimmune_disease"
     117     "Autonomic_nervous_system_dysfunction"
     118     "Azoospermia"
     119     "Bannayan-Riley-Ruvalcaba_syndrome"
     120     "Bardet-Biedl_syndrome"
     121     "Bare_lymphocyte_syndrome"
     122     "Barth_syndrome"
     123     "Bartter_syndrome"
     124     "Basal_cell_carcinoma"
     125     "Becker_muscular_dystrophy"
     126     "Benzene_toxicity"
     127     "Beta-2-adrenoreceptor_agonist,_reduced_response_to"
     128     "Bipolar_disorder"
     129     "Bladder_cancer"
     130     "Bleeding_disorder"
     131     "Blepharospasm"
     132     "Blood_group"
     133     "Bloom_syndrome"
     134     "Brachydactyly"
     135     "Breast_cancer"
     136     "Canavan_disease"
     137     "Cancer_susceptibility"
     138     "Capillary_malformations"
     139     "Carbohydrate-deficient_glycoprotein_syndrome"
     140     "Carcinoid_tumors,_intestinal"
     141     "Cardiomyopathy"
     142     "Carnitine_deficiency"
     143     "Cataract"
     144     "Central_hypoventilation_syndrome"
     145     "Cerebellar_ataxia"
     146     "Cerebral_amyloid_angiopathy"
     147     "Cerebrotendinous_xanthomatosis"
     148     "Cerebrovascular_disease,_occlusive"
     149     "Ceroid-lipofuscinosis"
     150     "Cervical_carcinoma"
     151     "Charcot-Marie-Tooth_disease"
     152     "CHARGE_syndrome"
     153     "Cholelithiasis"
     154     "Cholestasis"
     155     "Chondrosarcoma"
     156     "Choreoacanthocytosis"
     157     "Chronic_granulomatous_disease"
     158     "Cirrhosis"
     159     "Cleft_palate"
     160     "Cockayne_syndrome"
     161     "Coffin-Lowry_syndrome"
     162     "Cohen_syndrome"
     163     "Coloboma,_ocular"
     164     "Colon_cancer"
     165     "Colonic_aganglionosis,_total,_with_small_bowel_involvement"
     166     "Colorblindness"
     167     "Complex_mitochondrial_respiratory_chain,_deficiency_of"
     168     "Congenital_disorder_of_glycosylation"
     169     "Congestive_heart_failure"
     170     "Convulsions"
     171     "COPD,_rate_of_decline_of_lung_function_in"
     172     "Cornelia_de_Lange_syndrome"
     173     "Coronary_artery_disease"
     174     "Cortisol_resistance"
     175     "Cortisone_reductase_deficiency"
     176     "Cowden_disease"
     177     "Craniosynostosis"
     178     "CRASH_syndrome"
     179     "Creatine_phosphokinase"
     180     "Creutzfeldt-Jakob_disease"
     181     "Crohn_disease"
     182     "Crouzon_syndrome"
     183     "Cryptorchidism"
     184     "Cystic_fibrosis"
     185     "Deafness"
     186     "Dejerine-Sottas_disease"
     187     "Delayed_sleep_phase_syndrome"
     188     "Dementia"
     189     "Diabetes_mellitus"
     190     "Dissection_of_cervical_arteries"
     191     "DNA_topoisomerase"
     192     "Dopamine_beta-hydroxylase_deficiency"
     193     "Dosage-sensitive_sex_reversal"
     194     "Down_syndrome"
     195     "Drug_addiction"
     196     "Duane_syndrome"
     197     "Duchenne_muscular_dystrophy"
     198     "Dysautonomia"
     199     "Dyslexia"
     200     "Dystonia"
     201     "Dystransthyretinemic_hyperthyroxinemia"
     202     "Ectodermal_dysplasia"
     203     "Ectopia"
     204     "Emphysema"
     205     "Encephalopathy"
     206     "Enchondromatosis"
     207     "Endometrial_carcinoma"
     208     "Enolase_deficiency"
     209     "Epilepsy"
     210     "Episodic_ataxia"
     211     "Epstein_syndrome"
     212     "Erythremias"
     213     "Erythrocytosis"
     214     "Esophageal_cancer"
     215     "Estrogen_resistance"
     216     "Eye_anomalies"
     217     "Fabry_disease"
     218     "Familial_Mediterranean_fever"
     219     "Fanconi_anemia"
     220     "Fibrosis"
     221     "Follicle-stimulating_hormone_deficiency,_isolated"
     222     "Forebrain_defects"
     223     "Fragile_X_syndrome"
     224     "Fraser_syndrome"
     225     "Friedreich_ataxia"
     226     "Galactosemia"
     227     "GAMT_deficiency"
     228     "Gastric_cancer"
     229     "Gaucher_disease"
     230     "Gaze_palsy"
     231     "Generalized_epilepsy"
     232     "Germ_cell_tumor"
     233     "Gerstmann-Straussler_disease"
     234     "Gilbert_syndrome"
     235     "Glaucoma"
     236     "Glioblastoma"
     237     "Glomerulosclerosis"
     238     "Glucocorticoid_deficiency"
     239     "Glutathione_synthetase_deficiency"
     240     "Glycine_encephalopathy"
     241     "Glycogenosis"
     242     "Glycogen_storage_disease"
     243     "Goiter"
     244     "Gonadal_dysgenesis"
     245     "Graft-versus-host_disease"
     246     "Graves_disease"
     247     "Growth_hormone"
     248     "HARP_syndrome"
     249     "Hearing_loss,_low-frequency_sensorineural"
     250     "Heart_block"
     251     "Hemangioblastoma,_cerebellar"
     252     "Hemangioma"
     253     "Hemiplegic_migraine,_familial"
     254     "Hemochromatosis"
     255     "Hemolytic_anemia"
     256     "Hemolytic-uremic_syndrome"
     257     "Hemorrhagic_diathesis"
     258     "Hepatic_adenoma"
     259     "Hereditary_hemorrhagic_telangiectasia"
     260     "Heterotopia"
     261     "Hirschsprung_disease"
     262     "HIV"
     263     "HMG-CoA_deficiency"
     264     "Holoprosencephaly"
     265     "Homocystinuria"
     266     "Huntington_disease"
     267     "Hydrocephalus"
     268     "Hyperammonemia"
     269     "Hyperandrogenism"
     270     "Hyperbilirubinemia"
     271     "Hypercalciuria"
     272     "Hypercholesterolemia"
     273     "Hyperekplexia"
     274     "Hyperinsulinism"
     275     "Hyperinsulinism-hyperammonemia_syndrome"
     276     "Hyperlipidemia"
     277     "Hyperlipoproteinemia"
     278     "Hyperparathyroidism"
     279     "Hyperphenylalaninemia"
     280     "Hyperprolinemia"
     281     "Hypertension"
     282     "Hyperthyroidism"
     283     "Hypertriglyceridemia"
     284     "Hypoaldosteronism"
     285     "Hypocalcemia"
     286     "Hypoglycemia"
     287     "Hypogonadotropic_hypogonadism"
     288     "Hypomagnesemia"
     289     "Hypoparathyroidism"
     290     "Hypothyroidism"
     291     "Hypotrichosis"
     292     "Ichthyosis"
     293     "IgG2_deficiency"
     294     "Immunodeficiency"
     295     "Inclusion_body_myopathy"
     296     "Incontinentia_pigmenti"
     297     "Infantile_spasm_syndrome"
     298     "Infundibular_hypoplasia_and_hypopituitarism"
     299     "Insensitivity_to_pain"
     300     "Insomnia"
     301     "Insulin_resistance"
     302     "Intrauterine_and_postnatal_growth_retardation"
     303     "Intrinsic_factor_deficiency"
     304     "Isolated_growth_hormone_deficiency"
     305     "Jensen_syndrome"
     306     "Joubert_syndrome"
     307     "Kallmann_syndrome"
     308     "Keratitis"
     309     "Ketoacidosis"
     310     "Krabbe_disease"
     311     "Laron_dwarfism"
     312     "Lead_poisoning"
     313     "Leber_congenital_amaurosis"
     314     "Left-right_axis_malformations"
     315     "Leigh_syndrome"
     316     "Lesch-Nyhan_syndrome,"
     317     "Leukemia"
     318     "Leydig_cell_adenoma"
     319     "Lhermitte-Duclos_syndrome"
     320     "Liddle_syndrome"
     321     "Lipodystrophy"
     322     "Lipoma"
     323     "Lissencephaly"
     324     "Listeria_monocytogenes"
     325     "Longevity"
     326     "Lower_motor_neuron_disease,_progressive,_without_sensory_symptoms"
     327     "Lowe_syndrome"
     328     "Low_renin_hypertension"
     329     "Lung_cancer"
     330     "Lupus_erythematosus"
     331     "Machado-Joseph_disease"
     332     "Macrocytic_anemia"
     333     "Macular_degeneration"
     334     "Major_depressive_disorder"
     335     "Malaria"
     336     "Mannosidosis"
     337     "Maple_syrup_urine_disease"
     338     "Marfan_syndrome"
     339     "Marshall_syndrome"
     340     "MASA_syndrome"
     341     "Mast_syndrome"
     342     "McCune-Albright_syndrome"
     343     "McLeod_syndrome"
     344     "Medulloblastoma"
     345     "Melanoma"
     346     "Melnick-Needles_syndrome"
     347     "Memory_impairment"
     348     "Meniere_disease"
     349     "Meningioma"
     350     "Meningococcal_disease"
     351     "Menkes_disease"
     352     "Mental_retardation"
     353     "Metachromatic_leukodystrophy"
     354     "Methemoglobinemia"
     355     "Microcephaly"
     356     "Micropenis"
     357     "Microphthalmia"
     358     "Migraine"
     359     "Miller-Dieker_lissencephaly"
     360     "Mitochondrial_complex_deficiency"
     361     "MODY"
     362     "Morning_glory_disc_anomaly"
     363     "Mowat-Wilson_syndrome"
     364     "Moyamoya_disease"
     365     "Mucopolysaccharidosis"
     366     "Multiple_endocrine_neoplasia"
     367     "Muscle-eye-brain_disease"
     368     "Muscle_hypertrophy"
     369     "Muscular_dystrophy"
     370     "Myasthenia"
     371     "Myasthenic_syndrome"
     372     "Mycobacterial_infection"
     373     "Myelogenous_leukemia"
     374     "Myeloperoxidase_deficiency"
     375     "Myeloproliferative_disorder"
     376     "Myocardial_infarction"
     377     "Myoclonic_epilepsy"
     378     "Myopathy"
     379     "Myotonic_dystrophy"
     380     "Narcolepsy"
     381     "Nasopharyngeal_carcinoma"
     382     "Nasu-Hakola_disease"
     383     "Nephronophthisis"
     384     "Nephropathy-hypertension"
     385     "Nephropathy"
     386     "Nephrotic_syndrome"
     387     "Neuroblastoma"
     388     "Neurodegeneration"
     389     "Neuroectodermal_tumors"
     390     "Neurofibromatosis-Noonan_syndrome"
     391     "Neurofibromatosis"
     392     "Neuropathy"
     393     "Neutropenia"
     394     "Nicotine_addiction"
     395     "Niemann-Pick_disease"
     396     "Night_blindness"
     397     "Nijmegen_breakage_syndrome"
     398     "Non-Hodgkin_lymphoma"
     399     "Noonan_syndrome"
     400     "Obesity"
     401     "Obsessive-compulsive_disorder"
     402     "Occipital_horn_syndrome"
     403     "Ocular_albinism"
     404     "Oligodendroglioma"
     405     "Omenn_syndrome"
     406     "Optic_atrophy"
     407     "Oral-facial-digital_syndrome"
     408     "Orthostatic_intolerance"
     409     "Osteoarthritis"
     410     "Osteopetrosis"
     411     "Osteoporosis"
     412     "Osteosarcoma"
     413     "Ovarian_cancer"
     414     "Pallister-Hall_syndrome"
     415     "Pancreatic_cancer"
     416     "Pancreatitis"
     417     "Paragangliomas"
     418     "Paramyotonia_congenita"
     419     "Parathyroid_adenoma"
     420     "Parkes_Weber_syndrome"
     421     "Parkinson_disease"
     422     "Paroxysmal_kinesigenic_choreoathetosis"
     423     "Pelizaeus-Merzbacher_disease"
     424     "Periodontitis"
     425     "Pfeiffer_syndrome"
     426     "Phenylketonuria"
     427     "Pheochromocytoma"
     428     "Pick_disease"
     429     "Pituitary_ACTH-secreting_adenoma"
     430     "Plasmin_inhibitor_deficiency"
     431     "Plasminogen_deficiency"
     432     "Platelet_defect/deficiency"
     433     "Polycystic_kidney_disease"
     434     "Polycythemia"
     435     "Polydactyly"
     436     "Polymicrogyria"
     437     "Polyposis"
     438     "Porencephaly"
     439     "Porphyria"
     440     "Prader-Willi_syndrome"
     441     "Precocious_puberty,_male"
     442     "Preeclampsia"
     443     "Premature_ovarian_failure"
     444     "Primary_lateral_sclerosis"
     445     "Prostate_cancer"
     446     "Proteinuria"
     447     "Pseudohermaphroditism,_male"
     448     "Pseudohypoparathyroidism"
     449     "Pulmonary_fibrosis"
     450     "Pyruvate_dehydrogenase_deficiency"
     451     "Renal_cell_carcinoma"
     452     "Resting_heart_rate"
     453     "Retinal_cone_dsytrophy"
     454     "Retinitis_pigmentosa"
     455     "Retinoblastoma"
     456     "Retinol_binding_protein,_deficiency_of"
     457     "Rett_syndrome"
     458     "Rhabdoid_tumors"
     459     "Rhabdomyosarcoma"
     460     "Rheumatoid_arthritis"
     461     "Rickets"
     462     "Rieger_syndrome"
     463     "Roussy-Levy_syndrome"
     464     "Saethre-Chotzen_syndrome"
     465     "Salivary_adenoma"
     466     "Sanfilippo_syndrome"
     467     "Sarcoidosis"
     468     "Schindler_disease"
     469     "Schizencephaly"
     470     "Schizophrenia"
     471     "Scurvy"
     472     "Seasonal_affective_disorder"
     473     "Segawa_syndrome"
     474     "Seizures"
     475     "Senior-Loken_syndrome"
     476     "Sepsis"
     477     "Septooptic_dysplasia"
     478     "Sertoli-cell-only_syndrome"
     479     "Severe_combined_immunodeficiency"
     480     "Sex_reversal"
     481     "Short_stature"
     482     "Sickle_cell_anemia"
     483     "Smith-Lemli-Opitz_syndrome"
     484     "Sotos_syndrome"
     485     "Spastic_ataxia/paraplegia"
     486     "Spina_bifida"
     487     "Spinal_muscular_atrophy"
     488     "Spinocereballar_ataxia"
     489     "Spondyloepiphyseal_dysplasia"
     490     "Squamous_cell_carcinoma"
     491     "Startle_disease"
     492     "Statins"
     493     "Stomach_cancer"
     494     "Stroke"
     495     "Succinic_semialdehyde_dehydrogenase_deficiency"
     496     "Supranuclear_palsy"
     497     "Supravalvar_aortic_stenosis"
     498     "Syndactyly"
     499     "Synostoses_syndrome"
     500     "Systemic_lupus_erythematosus"
     501     "Tall_stature"
     502     "Tay-Sachs_disease"
     503     "T-cell_lymphoblastic_leukemia"
     504     "Tetralogy_of_Fallot"
     505     "Thalassemias"
     506     "Thrombocytopenia"
     507     "Thrombophilia"
     508     "Thyroid_carcinoma"
     509     "Thyrotropin-releasing_hormone_deficiency"
     510     "Tietz_syndrome"
     511     "Tremor,_familial_essential"
     512     "Tuberculosis"
     513     "Tuberous_sclerosis"
     514     "Tyrosinemia"
     515     "Unipolar_depression"
     516     "Uterine_leiomyoma"
     517     "van_Buchem_disease"
     518     "Velocardiofacial_syndrome"
     519     "Venous_thrombosis"
     520     "Ventricular_tachycardia"
     521     "Viral_infection"
     522     "Virilization"
     523     "von_Hippel-Lindau_syndrome"
     524     "Wagner_syndrome"
     525     "Walker-Warburg_syndrome"
     526     "Watson_syndrome"
     527     "Wegener_granulomatosis"
     528     "Wernicke-Korsakoff_syndrome"
     529     "Williams-Beuren_syndrome"
     530     "Wilms_tumor"
     531     "Wilson_disease"
     532     "Wiskott-Aldrich_syndrome"
     533     "Wolfram_syndrome"
     534     "Xeroderma_pigmentosum"
     535     "Zellweger_syndrome"
     536     "Adrenal_adenoma"
     537     "Adrenal_cortical_carcinoma"
     538     "Adrenocortical_insufficiency"
     539     "Alcohol_intolerance"
     540     "Autoimmune_thyroid_disease"
     541     "Basal_cell_nevus_syndrome"
     542     "Carcinoid_tumor_of_lung"
     543     "Central_core_disease"
     544     "Cerebral_arteriopathy_with_subcortical_infarcts_and_leukoencephalopathy"
     545     "Coronary_spasms"
     546     "Diabetes_insipidus"
     547     "Growth_retardation"
     548     "Hereditary_persistence_of_fetal_hemoglobin"
     549     "Hypoplastic_left_heart_syndrome"
     550     "Lipoid_proteinosis"
     551     "Medullary_thyroid_carcinoma"
     552     "Ovarian_dysgenesis"
     553     "Pancreatic_agenesis"
     554     "Polycystic_liver_disease"
     555     "Specific_granule_deficiency"
     556     "Thyroid_hormone_resistance"
     557     "Basal_ganglia_disease"
     558     "Cerebral_cavernous_malformations"
     559     "Combined_immunodeficiency"
     560     "Congenital_cataracts"
     561     "Multiple_malignancy_syndrome"
     562     "Optic_nerve_hypoplasia/aplasia"
     563     "Ovarian_hyperstimulation_syndrome"
     564     "Pituitary_hormone_deficiency"
     565     "Pituitary_tumor,_invasive"
     566     "Multiple_myeloma"
     567     "Multiple_sclerosis"
     568     "Renal_tubular_dysgenesis"
*Arcs 
*Edges 
     42    60
     26    61
     31    61
     34    61
     36    61
     37    61
     38    61
     39    61
     42    61
     47    61
     53    61
     54    61
     57    61
     26    62
     42    62
     53    62
     42    63
     57    63
     15    64
     21    64
     22    64
     39    64
     42    64
     38    65
     42    66
     26    67
     31    67
     36    67
     38    67
     39    67
     42    67
     43    67
     45    67
     47    67
     53    67
     54    67
     57    67
     26    68
     31    68
     34    68
     35    68
     38    68
     39    68
     42    68
     43    68
     45    68
     54    68
     57    68
     26    69
     36    69
     42    69
     42    70
     26    71
     36    71
     42    71
     26    72
     27    72
     38    72
     39    72
     45    72
     54    72
     57    72
     59    72
     26    73
     27    73
     38    73
     39    73
     45    73
     54    73
     57    73
     59    73
     26    74
     36    74
     39    74
     42    74
     43    74
     47    74
     53    74
     54    74
     55    74
     38    75
     7    76
     21    76
     22    76
     26    76
     27    76
     31    76
     33    76
     34    76
     35    76
     36    76
     37    76
     38    76
     39    76
     42    76
     44    76
     45    76
     47    76
     53    76
     54    76
     57    76
     59    76
     26    77
     38    77
     39    77
     42    77
     43    77
     45    77
     47    77
     48    77
     50    77
     53    77
     54    77
     57    77
     1    78
     2    78
     4    78
     7    78
     9    78
     23    78
     24    78
     25    78
     26    78
     31    78
     33    78
     34    78
     35    78
     36    78
     37    78
     38    78
     39    78
     42    78
     43    78
     45    78
     47    78
     49    78
     53    78
     54    78
     55    78
     57    78
     1    79
     2    79
     4    79
     7    79
     9    79
     23    79
     24    79
     26    79
     31    79
     33    79
     34    79
     35    79
     36    79
     37    79
     38    79
     39    79
     42    79
     43    79
     45    79
     47    79
     49    79
     53    79
     54    79
     55    79
     57    79
     42    80
     20    81
     24    81
     25    81
     26    81
     31    81
     33    81
     34    81
     35    81
     36    81
     38    81
     39    81
     42    81
     47    81
     53    81
     54    81
     57    81
     42    82
     26    83
     27    83
     33    83
     36    83
     38    83
     39    83
     42    83
     45    83
     47    83
     53    83
     54    83
     57    83
     27    84
     34    84
     35    84
     39    84
     1    85
     2    85
     3    85
     4    85
     5    85
     7    85
     9    85
     11    85
     12    85
     13    85
     14    85
     15    85
     16    85
     17    85
     18    85
     19    85
     20    85
     21    85
     22    85
     23    85
     24    85
     25    85
     26    85
     27    85
     31    85
     33    85
     34    85
     35    85
     36    85
     37    85
     38    85
     39    85
     40    85
     42    85
     43    85
     44    85
     45    85
     46    85
     47    85
     49    85
     50    85
     52    85
     53    85
     54    85
     55    85
     57    85
     59    85
     26    86
     9    87
     26    87
     31    87
     34    87
     35    87
     36    87
     38    87
     39    87
     42    87
     45    87
     53    87
     54    87
     59    87
     7    88
     9    88
     11    88
     16    88
     23    88
     24    88
     26    88
     27    88
     31    88
     33    88
     34    88
     35    88
     36    88
     38    88
     39    88
     42    88
     44    88
     45    88
     46    88
     47    88
     52    88
     53    88
     54    88
     55    88
     57    88
     59    88
     36    89
     42    89
     26    90
     27    90
     31    90
     33    90
     34    90
     35    90
     38    90
     39    90
     42    90
     43    90
     45    90
     47    90
     53    90
     54    90
     57    90
     59    90
     26    91
     45    91
     26    92
     31    92
     33    92
     34    92
     35    92
     36    92
     37    92
     39    92
     42    92
     43    92
     47    92
     53    92
     54    92
     57    92
     42    93
     38    94
     39    94
     42    94
     50    94
     23    95
     24    95
     26    95
     31    95
     34    95
     35    95
     36    95
     38    95
     39    95
     42    95
     43    95
     54    95
     26    96
     36    96
     7    97
     38    98
     42    99
     26    100
     31    100
     36    100
     42    100
     36    101
     37    101
     42    101
     26    102
     42    102
     31    103
     42    103
     47    103
     53    103
     38    104
     39    104
     45    104
     7    105
     24    105
     26    105
     31    105
     33    105
     34    105
     35    105
     36    105
     38    105
     39    105
     42    105
     43    105
     45    105
     47    105
     54    105
     57    105
     59    105
     24    106
     26    106
     36    106
     39    106
     26    107
     36    107
     42    107
     43    107
     57    107
     7    108
     9    108
     16    108
     18    108
     19    108
     21    108
     26    108
     27    108
     31    108
     33    108
     34    108
     35    108
     36    108
     37    108
     38    108
     39    108
     40    108
     42    108
     43    108
     44    108
     45    108
     46    108
     47    108
     48    108
     49    108
     50    108
     52    108
     53    108
     54    108
     55    108
     56    108
     57    108
     58    108
     59    108
     26    109
     31    109
     42    109
     45    109
     47    109
     53    109
     57    109
     26    110
     34    110
     36    110
     38    110
     39    110
     42    110
     43    110
     45    110
     47    110
     53    110
     54    110
     57    110
     42    111
     27    112
     39    112
     42    112
     45    112
     54    112
     45    113
     57    113
     1    114
     3    114
     4    114
     7    114
     10    114
     13    114
     19    114
     20    114
     23    114
     24    114
     25    114
     26    114
     31    114
     33    114
     34    114
     35    114
     36    114
     37    114
     38    114
     39    114
     42    114
     44    114
     45    114
     47    114
     53    114
     54    114
     55    114
     1    115
     3    115
     4    115
     7    115
     8    115
     9    115
     10    115
     11    115
     13    115
     14    115
     15    115
     16    115
     20    115
     21    115
     22    115
     23    115
     24    115
     25    115
     26    115
     27    115
     31    115
     33    115
     34    115
     35    115
     36    115
     37    115
     38    115
     39    115
     42    115
     45    115
     46    115
     47    115
     54    115
     55    115
     57    115
     1    116
     2    116
     3    116
     4    116
     7    116
     8    116
     9    116
     11    116
     16    116
     20    116
     21    116
     22    116
     23    116
     24    116
     25    116
     26    116
     27    116
     31    116
     33    116
     34    116
     35    116
     36    116
     38    116
     39    116
     40    116
     42    116
     43    116
     44    116
     45    116
     46    116
     47    116
     49    116
     50    116
     52    116
     53    116
     54    116
     55    116
     56    116
     57    116
     59    116
     4    117
     7    117
     9    117
     16    117
     23    117
     24    117
     26    117
     31    117
     33    117
     34    117
     35    117
     36    117
     37    117
     38    117
     39    117
     42    117
     43    117
     44    117
     45    117
     46    117
     47    117
     50    117
     53    117
     54    117
     55    117
     57    117
     59    117
     42    118
     38    119
     42    119
     45    119
     42    120
     26    121
     45    122
     54    122
     42    123
     38    124
     39    124
     42    124
     45    124
     26    125
     45    125
     26    126
     42    126
     26    127
     42    127
     2    128
     3    128
     4    128
     7    128
     9    128
     10    128
     11    128
     13    128
     15    128
     16    128
     20    128
     21    128
     23    128
     24    128
     25    128
     26    128
     27    128
     31    128
     33    128
     34    128
     35    128
     36    128
     37    128
     38    128
     39    128
     42    128
     43    128
     44    128
     45    128
     47    128
     53    128
     54    128
     55    128
     26    129
     42    129
     7    130
     8    130
     26    130
     27    130
     31    130
     33    130
     34    130
     35    130
     36    130
     38    130
     39    130
     42    130
     43    130
     44    130
     45    130
     46    130
     47    130
     49    130
     53    130
     54    130
     57    130
     59    130
     7    131
     31    131
     33    131
     34    131
     35    131
     39    131
     47    131
     53    131
     54    131
     42    132
     42    133
     38    134
     26    135
     35    135
     36    135
     38    135
     39    135
     42    135
     43    135
     45    135
     47    135
     53    135
     54    135
     57    135
     38    136
     26    137
     42    137
     43    137
     53    137
     26    138
     36    138
     38    138
     39    138
     42    138
     45    138
     54    138
     45    139
     54    139
     42    140
     26    141
     34    141
     35    141
     38    141
     39    141
     42    141
     43    141
     45    141
     47    141
     53    141
     54    141
     57    141
     26    142
     34    142
     42    142
     26    143
     38    143
     39    143
     42    143
     45    143
     26    144
     39    144
     42    144
     45    144
     53    144
     54    144
     57    144
     7    145
     26    145
     27    145
     31    145
     33    145
     34    145
     35    145
     36    145
     38    145
     39    145
     40    145
     42    145
     43    145
     44    145
     45    145
     46    145
     47    145
     48    145
     49    145
     50    145
     52    145
     53    145
     54    145
     55    145
     56    145
     57    145
     58    145
     59    145
     26    146
     31    146
     34    146
     35    146
     36    146
     38    146
     39    146
     45    146
     53    146
     54    146
     33    147
     45    147
     59    147
     26    148
     27    148
     31    148
     33    148
     34    148
     35    148
     36    148
     38    148
     39    148
     42    148
     45    148
     47    148
     53    148
     54    148
     57    148
     26    149
     31    149
     33    149
     34    149
     35    149
     39    149
     45    149
     47    149
     53    149
     39    150
     42    150
     59    151
     42    152
     42    153
     26    154
     33    154
     42    154
     42    155
     54    155
     31    156
     33    156
     34    156
     35    156
     53    156
     42    157
     1    158
     7    158
     8    158
     24    158
     26    158
     27    158
     31    158
     33    158
     34    158
     35    158
     36    158
     38    158
     39    158
     42    158
     43    158
     45    158
     47    158
     53    158
     54    158
     57    158
     59    158
     26    159
     38    159
     42    159
     45    159
     33    160
     45    160
     26    161
     26    162
     34    162
     35    162
     38    162
     39    162
     42    162
     53    162
     54    162
     38    163
     45    163
     26    164
     39    164
     42    164
     43    164
     45    164
     54    164
     38    165
     21    166
     22    166
     39    166
     42    166
     26    167
     31    167
     33    167
     34    167
     35    167
     38    167
     39    167
     42    167
     45    167
     47    167
     53    167
     54    167
     57    167
     26    168
     42    168
     45    168
     23    169
     26    169
     31    169
     34    169
     36    169
     38    169
     39    169
     42    169
     45    169
     47    169
     53    169
     54    169
     55    169
     57    169
     1    170
     3    170
     4    170
     7    170
     8    170
     9    170
     11    170
     12    170
     13    170
     14    170
     15    170
     16    170
     18    170
     20    170
     21    170
     22    170
     23    170
     24    170
     25    170
     26    170
     27    170
     31    170
     33    170
     34    170
     35    170
     36    170
     37    170
     38    170
     39    170
     40    170
     41    170
     42    170
     43    170
     44    170
     45    170
     46    170
     47    170
     48    170
     49    170
     50    170
     51    170
     52    170
     53    170
     54    170
     55    170
     56    170
     57    170
     59    170
     42    171
     42    172
     26    173
     36    173
     39    173
     42    173
     54    173
     57    173
     26    174
     36    174
     42    174
     42    175
     38    176
     42    176
     45    176
     38    177
     38    178
     26    179
     31    179
     33    179
     34    179
     35    179
     38    179
     39    179
     42    179
     45    179
     47    179
     53    179
     54    179
     57    179
     7    180
     9    180
     26    180
     27    180
     31    180
     33    180
     34    180
     35    180
     36    180
     39    180
     42    180
     45    180
     47    180
     53    180
     54    180
     57    180
     59    180
     42    181
     38    182
     42    182
     38    183
     42    183
     8    184
     26    184
     38    184
     42    184
     45    184
     57    184
     3    185
     7    185
     8    185
     10    185
     11    185
     12    185
     13    185
     17    185
     23    185
     26    185
     27    185
     31    185
     33    185
     34    185
     35    185
     36    185
     38    185
     39    185
     41    185
     42    185
     43    185
     45    185
     47    185
     49    185
     50    185
     53    185
     54    185
     57    185
     59    185
     7    186
     26    186
     38    186
     39    186
     45    186
     53    186
     54    186
     57    186
     59    186
     26    187
     36    187
     39    187
     42    187
     43    187
     47    187
     53    187
     54    187
     55    187
     1    188
     2    188
     3    188
     4    188
     5    188
     6    188
     7    188
     8    188
     9    188
     10    188
     11    188
     12    188
     13    188
     14    188
     15    188
     16    188
     17    188
     18    188
     19    188
     20    188
     21    188
     22    188
     23    188
     24    188
     25    188
     26    188
     27    188
     28    188
     31    188
     33    188
     34    188
     35    188
     36    188
     37    188
     38    188
     39    188
     40    188
     42    188
     43    188
     44    188
     45    188
     46    188
     47    188
     48    188
     49    188
     50    188
     52    188
     53    188
     54    188
     55    188
     56    188
     57    188
     59    188
     7    189
     23    189
     24    189
     26    189
     27    189
     31    189
     33    189
     34    189
     35    189
     36    189
     37    189
     38    189
     39    189
     42    189
     43    189
     44    189
     45    189
     47    189
     49    189
     53    189
     54    189
     55    189
     57    189
     59    189
     54    190
     57    190
     26    191
     26    192
     31    192
     34    192
     42    192
     47    192
     53    192
     42    193
     7    194
     9    194
     26    194
     31    194
     33    194
     34    194
     35    194
     36    194
     37    194
     38    194
     39    194
     42    194
     43    194
     45    194
     47    194
     53    194
     54    194
     55    194
     57    194
     1    195
     2    195
     3    195
     4    195
     6    195
     7    195
     9    195
     11    195
     15    195
     16    195
     20    195
     21    195
     22    195
     23    195
     24    195
     25    195
     26    195
     27    195
     31    195
     33    195
     34    195
     35    195
     36    195
     37    195
     38    195
     39    195
     42    195
     43    195
     44    195
     45    195
     46    195
     47    195
     48    195
     49    195
     50    195
     52    195
     53    195
     54    195
     55    195
     57    195
     59    195
     54    196
     26    197
     45    197
     7    198
     26    198
     27    198
     31    198
     33    198
     34    198
     35    198
     36    198
     38    198
     39    198
     42    198
     44    198
     45    198
     47    198
     53    198
     54    198
     55    198
     56    198
     57    198
     59    198
     2    199
     3    199
     7    199
     8    199
     9    199
     10    199
     11    199
     13    199
     14    199
     15    199
     17    199
     18    199
     21    199
     22    199
     23    199
     26    199
     38    199
     39    199
     45    199
     47    199
     7    200
     16    200
     23    200
     24    200
     26    200
     27    200
     31    200
     33    200
     34    200
     35    200
     36    200
     37    200
     38    200
     39    200
     42    200
     43    200
     44    200
     45    200
     46    200
     47    200
     50    200
     52    200
     53    200
     54    200
     55    200
     56    200
     57    200
     59    200
     42    201
     38    202
     7    203
     26    203
     36    203
     38    203
     39    203
     42    203
     45    203
     47    203
     54    203
     57    203
     42    204
     57    204
     1    205
     7    205
     9    205
     23    205
     24    205
     26    205
     27    205
     31    205
     33    205
     34    205
     35    205
     36    205
     37    205
     38    205
     39    205
     42    205
     43    205
     44    205
     45    205
     46    205
     47    205
     48    205
     49    205
     50    205
     52    205
     53    205
     54    205
     55    205
     57    205
     59    205
     54    206
     42    207
     26    208
     1    209
     2    209
     3    209
     4    209
     7    209
     8    209
     9    209
     10    209
     11    209
     12    209
     13    209
     14    209
     15    209
     16    209
     17    209
     18    209
     19    209
     20    209
     21    209
     22    209
     23    209
     24    209
     25    209
     26    209
     27    209
     30    209
     31    209
     33    209
     34    209
     35    209
     36    209
     37    209
     38    209
     39    209
     40    209
     41    209
     42    209
     43    209
     44    209
     45    209
     46    209
     47    209
     48    209
     49    209
     50    209
     51    209
     52    209
     53    209
     54    209
     55    209
     56    209
     57    209
     59    209
     26    210
     39    210
     45    210
     54    210
     26    211
     42    211
     42    212
     39    213
     42    213
     42    214
     26    215
     42    215
     21    216
     22    216
     24    216
     26    216
     27    216
     31    216
     33    216
     34    216
     35    216
     36    216
     38    216
     39    216
     40    216
     42    216
     43    216
     45    216
     46    216
     47    216
     48    216
     50    216
     53    216
     54    216
     55    216
     57    216
     59    216
     39    217
     42    218
     42    219
     8    220
     26    220
     31    220
     33    220
     34    220
     36    220
     38    220
     39    220
     42    220
     43    220
     45    220
     47    220
     53    220
     54    220
     57    220
     59    220
     42    221
     1    222
     2    222
     3    222
     4    222
     5    222
     7    222
     8    222
     9    222
     10    222
     11    222
     12    222
     13    222
     14    222
     15    222
     16    222
     17    222
     18    222
     19    222
     20    222
     21    222
     22    222
     23    222
     24    222
     25    222
     26    222
     27    222
     28    222
     30    222
     31    222
     33    222
     34    222
     35    222
     36    222
     37    222
     38    222
     39    222
     40    222
     42    222
     43    222
     44    222
     45    222
     46    222
     47    222
     48    222
     49    222
     50    222
     52    222
     53    222
     54    222
     55    222
     57    222
     59    222
     11    223
     24    223
     26    223
     31    223
     35    223
     36    223
     39    223
     42    223
     45    223
     42    224
     7    225
     26    225
     33    225
     39    225
     45    225
     46    225
     53    225
     54    225
     57    225
     59    225
     42    226
     31    227
     26    228
     42    228
     43    228
     45    228
     57    228
     45    229
     54    229
     7    230
     26    230
     27    230
     31    230
     33    230
     34    230
     39    230
     42    230
     43    230
     44    230
     45    230
     47    230
     48    230
     50    230
     52    230
     53    230
     54    230
     55    230
     57    230
     59    230
     7    231
     8    231
     9    231
     16    231
     20    231
     23    231
     24    231
     25    231
     26    231
     31    231
     33    231
     34    231
     35    231
     36    231
     37    231
     38    231
     39    231
     40    231
     42    231
     43    231
     44    231
     45    231
     46    231
     47    231
     48    231
     49    231
     50    231
     52    231
     53    231
     54    231
     55    231
     57    231
     39    232
     42    232
     43    232
     26    233
     34    233
     39    233
     45    233
     26    234
     31    234
     34    234
     36    234
     39    234
     42    234
     45    234
     53    234
     21    235
     22    235
     26    235
     38    235
     39    235
     42    235
     43    235
     48    235
     50    235
     7    236
     23    236
     26    236
     27    236
     31    236
     34    236
     35    236
     36    236
     38    236
     39    236
     42    236
     43    236
     45    236
     47    236
     53    236
     54    236
     57    236
     59    236
     42    237
     26    238
     36    238
     42    238
     26    239
     26    240
     38    240
     42    241
     42    242
     42    243
     43    243
     26    244
     36    244
     38    244
     42    244
     45    244
     31    245
     42    245
     45    245
     42    246
     8    247
     21    247
     24    247
     26    247
     31    247
     33    247
     34    247
     35    247
     36    247
     37    247
     38    247
     39    247
     42    247
     43    247
     45    247
     46    247
     47    247
     48    247
     50    247
     53    247
     54    247
     55    247
     57    247
     33    248
     49    249
     54    249
     23    250
     26    250
     31    250
     36    250
     39    250
     42    250
     45    250
     54    250
     57    250
     45    251
     54    251
     57    251
     7    252
     23    252
     26    252
     27    252
     34    252
     35    252
     36    252
     38    252
     39    252
     42    252
     43    252
     45    252
     46    252
     47    252
     54    252
     56    252
     57    252
     59    252
     45    253
     42    254
     53    254
     33    255
     34    255
     35    255
     38    255
     39    255
     42    255
     34    256
     7    257
     23    257
     26    257
     27    257
     31    257
     33    257
     34    257
     35    257
     38    257
     39    257
     42    257
     43    257
     44    257
     45    257
     47    257
     53    257
     54    257
     56    257
     57    257
     59    257
     42    258
     54    259
     7    260
     26    260
     31    260
     34    260
     35    260
     36    260
     38    260
     39    260
     42    260
     45    260
     47    260
     54    260
     57    260
     38    261
     7    262
     26    262
     27    262
     31    262
     33    262
     34    262
     35    262
     37    262
     38    262
     39    262
     42    262
     45    262
     47    262
     53    262
     54    262
     57    262
     59    262
     42    263
     26    264
     31    264
     38    264
     39    264
     42    264
     45    264
     57    264
     26    265
     1    266
     7    266
     9    266
     23    266
     24    266
     26    266
     27    266
     31    266
     33    266
     34    266
     35    266
     36    266
     37    266
     38    266
     39    266
     42    266
     44    266
     45    266
     46    266
     47    266
     52    266
     53    266
     54    266
     55    266
     57    266
     59    266
     7    267
     26    267
     27    267
     31    267
     33    267
     34    267
     35    267
     36    267
     38    267
     39    267
     42    267
     43    267
     45    267
     46    267
     47    267
     48    267
     49    267
     53    267
     54    267
     57    267
     59    267
     26    268
     31    268
     33    268
     34    268
     37    268
     39    268
     42    268
     45    268
     53    268
     54    268
     42    269
     26    270
     33    270
     34    270
     39    270
     42    270
     45    270
     46    270
     47    270
     53    270
     54    270
     57    270
     42    271
     26    272
     39    272
     42    272
     54    272
     54    273
     26    274
     36    274
     42    274
     43    274
     26    275
     36    275
     42    275
     43    275
     26    276
     27    276
     31    276
     39    276
     42    276
     45    276
     54    276
     42    277
     42    278
     26    279
     31    279
     34    279
     38    279
     39    279
     42    279
     45    279
     47    279
     53    279
     26    280
     7    281
     8    281
     21    281
     23    281
     24    281
     25    281
     26    281
     27    281
     31    281
     33    281
     34    281
     35    281
     36    281
     37    281
     38    281
     39    281
     42    281
     43    281
     45    281
     46    281
     47    281
     48    281
     49    281
     50    281
     51    281
     52    281
     53    281
     54    281
     55    281
     57    281
     59    281
     26    282
     31    282
     34    282
     36    282
     39    282
     42    282
     43    282
     45    282
     54    282
     57    282
     59    282
     42    283
     42    284
     26    285
     39    285
     42    285
     46    285
     54    285
     24    286
     26    286
     27    286
     31    286
     33    286
     34    286
     35    286
     36    286
     38    286
     39    286
     42    286
     43    286
     45    286
     47    286
     49    286
     53    286
     54    286
     55    286
     57    286
     59    286
     7    287
     26    287
     36    287
     38    287
     39    287
     42    287
     43    287
     45    287
     54    287
     42    288
     27    289
     33    289
     34    289
     35    289
     39    289
     42    289
     45    289
     46    289
     54    289
     7    290
     26    290
     31    290
     34    290
     35    290
     36    290
     38    290
     39    290
     42    290
     43    290
     45    290
     49    290
     53    290
     54    290
     57    290
     59    290
     42    291
     45    292
     26    293
     39    293
     7    294
     24    294
     26    294
     27    294
     31    294
     33    294
     34    294
     35    294
     36    294
     37    294
     38    294
     39    294
     42    294
     43    294
     44    294
     45    294
     46    294
     47    294
     53    294
     54    294
     57    294
     59    294
     26    295
     39    295
     47    295
     53    295
     38    296
     8    297
     26    297
     38    297
     39    297
     42    297
     45    297
     54    297
     57    297
     42    298
     42    299
     9    300
     24    300
     26    300
     31    300
     34    300
     35    300
     36    300
     39    300
     42    300
     43    300
     44    300
     45    300
     47    300
     53    300
     54    300
     55    300
     57    300
     26    301
     36    301
     42    301
     26    302
     42    302
     45    302
     26    303
     31    303
     42    303
     42    304
     42    305
     38    306
     45    306
     54    306
     57    306
     7    307
     38    307
     42    307
     45    307
     54    308
     42    309
     27    310
     38    310
     39    310
     45    310
     54    310
     57    310
     42    311
     26    312
     31    312
     33    312
     34    312
     35    312
     36    312
     37    312
     42    312
     45    312
     47    312
     53    312
     54    312
     45    313
     26    314
     7    315
     26    315
     31    315
     33    315
     34    315
     35    315
     38    315
     39    315
     42    315
     45    315
     47    315
     53    315
     54    315
     57    315
     31    316
     34    316
     35    316
     47    316
     53    316
     26    317
     31    317
     35    317
     36    317
     38    317
     39    317
     42    317
     43    317
     45    317
     46    317
     47    317
     50    317
     52    317
     53    317
     54    317
     57    317
     59    317
     42    318
     45    319
     42    320
     39    321
     42    321
     38    322
     42    322
     43    322
     45    322
     47    322
     54    322
     57    322
     23    323
     26    323
     38    323
     39    323
     45    323
     54    323
     31    324
     42    324
     54    324
     57    324
     7    325
     26    325
     31    325
     34    325
     36    325
     42    325
     43    325
     45    325
     47    325
     53    325
     54    325
     55    325
     57    325
     7    326
     59    326
     38    327
     42    328
     57    328
     7    329
     26    329
     31    329
     34    329
     35    329
     36    329
     38    329
     39    329
     42    329
     43    329
     44    329
     45    329
     46    329
     47    329
     53    329
     54    329
     57    329
     26    330
     33    330
     34    330
     35    330
     38    330
     39    330
     42    330
     54    330
     57    330
     26    331
     31    331
     33    331
     34    331
     35    331
     39    331
     45    331
     46    331
     47    331
     52    331
     53    331
     54    331
     57    331
     42    332
     21    333
     22    333
     38    333
     39    333
     1    334
     2    334
     3    334
     4    334
     5    334
     7    334
     9    334
     11    334
     13    334
     14    334
     15    334
     16    334
     20    334
     21    334
     22    334
     23    334
     24    334
     25    334
     26    334
     27    334
     31    334
     33    334
     34    334
     35    334
     36    334
     37    334
     38    334
     39    334
     42    334
     43    334
     44    334
     45    334
     47    334
     53    334
     54    334
     55    334
     57    334
     42    335
     45    335
     54    335
     26    336
     39    336
     45    336
     33    337
     42    338
     42    339
     38    340
     42    341
     42    342
     35    343
     26    344
     38    344
     39    344
     42    344
     43    344
     45    344
     47    344
     54    344
     57    344
     26    345
     31    345
     36    345
     39    345
     42    345
     43    345
     45    345
     47    345
     53    345
     54    345
     57    345
     26    346
     38    346
     42    346
     45    346
     54    346
     57    346
     1    347
     2    347
     3    347
     4    347
     7    347
     8    347
     9    347
     10    347
     11    347
     12    347
     13    347
     14    347
     15    347
     16    347
     17    347
     18    347
     19    347
     20    347
     21    347
     22    347
     23    347
     24    347
     25    347
     26    347
     27    347
     28    347
     31    347
     33    347
     34    347
     35    347
     36    347
     37    347
     38    347
     39    347
     42    347
     43    347
     44    347
     45    347
     46    347
     47    347
     50    347
     52    347
     53    347
     54    347
     55    347
     57    347
     39    348
     42    348
     54    348
     7    349
     16    349
     26    349
     27    349
     38    349
     39    349
     42    349
     43    349
     45    349
     47    349
     54    349
     57    349
     59    349
     42    350
     26    351
     39    351
     45    351
     4    352
     7    352
     8    352
     9    352
     11    352
     16    352
     21    352
     22    352
     23    352
     24    352
     26    352
     27    352
     31    352
     33    352
     34    352
     35    352
     36    352
     37    352
     38    352
     39    352
     42    352
     43    352
     44    352
     45    352
     46    352
     47    352
     48    352
     49    352
     50    352
     52    352
     53    352
     54    352
     55    352
     57    352
     59    352
     38    353
     45    353
     54    353
     57    353
     42    354
     8    355
     23    355
     26    355
     31    355
     33    355
     34    355
     35    355
     38    355
     39    355
     42    355
     45    355
     47    355
     53    355
     54    355
     57    355
     59    355
     38    356
     42    356
     26    357
     38    357
     39    357
     42    357
     45    357
     48    357
     50    357
     4    358
     7    358
     21    358
     22    358
     23    358
     24    358
     26    358
     31    358
     33    358
     34    358
     35    358
     36    358
     37    358
     38    358
     39    358
     42    358
     43    358
     45    358
     47    358
     52    358
     53    358
     54    358
     55    358
     57    358
     38    359
     26    360
     31    360
     33    360
     34    360
     35    360
     38    360
     39    360
     45    360
     47    360
     53    360
     9    361
     26    361
     36    361
     38    361
     39    361
     42    361
     43    361
     54    361
     38    362
     38    363
     27    364
     31    364
     34    364
     35    364
     38    364
     39    364
     42    364
     57    364
     26    365
     31    365
     38    365
     39    365
     42    365
     45    365
     42    366
     7    367
     26    367
     27    367
     35    367
     38    367
     39    367
     42    367
     43    367
     45    367
     47    367
     50    367
     53    367
     54    367
     57    367
     26    368
     42    368
     57    368
     26    369
     27    369
     33    369
     35    369
     38    369
     39    369
     42    369
     45    369
     47    369
     53    369
     54    369
     55    369
     57    369
     59    369
     26    370
     42    370
     45    370
     54    370
     57    370
     45    371
     27    372
     39    372
     42    372
     45    372
     54    372
     57    372
     26    373
     39    373
     42    373
     45    373
     54    373
     57    373
     26    374
     31    374
     39    374
     42    374
     45    374
     53    374
     42    375
     23    376
     26    376
     27    376
     33    376
     34    376
     35    376
     36    376
     39    376
     42    376
     43    376
     45    376
     53    376
     54    376
     57    376
     7    377
     8    377
     25    377
     26    377
     31    377
     33    377
     34    377
     35    377
     36    377
     38    377
     39    377
     42    377
     44    377
     45    377
     46    377
     47    377
     52    377
     53    377
     54    377
     57    377
     59    377
     7    378
     8    378
     9    378
     16    378
     23    378
     24    378
     26    378
     27    378
     31    378
     33    378
     34    378
     35    378
     36    378
     37    378
     38    378
     39    378
     42    378
     43    378
     44    378
     45    378
     46    378
     47    378
     52    378
     53    378
     54    378
     55    378
     57    378
     59    378
     26    379
     35    379
     38    379
     39    379
     42    379
     47    379
     53    379
     57    379
     26    380
     31    380
     33    380
     34    380
     35    380
     36    380
     37    380
     39    380
     42    380
     47    380
     53    380
     54    380
     55    380
     57    380
     42    381
     54    381
     57    381
     39    382
     45    383
     26    384
     39    384
     42    384
     54    384
     55    384
     57    384
     7    385
     26    385
     27    385
     31    385
     33    385
     34    385
     35    385
     36    385
     37    385
     38    385
     39    385
     42    385
     43    385
     45    385
     47    385
     53    385
     54    385
     55    385
     57    385
     59    385
     42    386
     9    387
     26    387
     31    387
     34    387
     35    387
     36    387
     37    387
     38    387
     39    387
     42    387
     43    387
     45    387
     47    387
     53    387
     54    387
     55    387
     57    387
     1    388
     3    388
     4    388
     7    388
     8    388
     9    388
     11    388
     14    388
     16    388
     20    388
     21    388
     22    388
     23    388
     24    388
     25    388
     26    388
     27    388
     28    388
     31    388
     33    388
     34    388
     35    388
     36    388
     37    388
     38    388
     39    388
     40    388
     41    388
     42    388
     43    388
     44    388
     45    388
     46    388
     47    388
     48    388
     49    388
     50    388
     52    388
     53    388
     54    388
     55    388
     56    388
     57    388
     58    388
     59    388
     1    389
     3    389
     7    389
     8    389
     9    389
     11    389
     16    389
     18    389
     23    389
     24    389
     26    389
     27    389
     30    389
     31    389
     33    389
     34    389
     35    389
     36    389
     37    389
     38    389
     39    389
     40    389
     42    389
     43    389
     45    389
     46    389
     47    389
     48    389
     49    389
     50    389
     53    389
     54    389
     55    389
     56    389
     57    389
     59    389
     26    390
     27    390
     33    390
     38    390
     39    390
     42    390
     45    390
     47    390
     54    390
     57    390
     26    391
     27    391
     33    391
     38    391
     39    391
     42    391
     43    391
     45    391
     47    391
     49    391
     54    391
     57    391
     7    392
     21    392
     22    392
     24    392
     26    392
     27    392
     31    392
     33    392
     34    392
     35    392
     36    392
     38    392
     39    392
     42    392
     43    392
     45    392
     46    392
     47    392
     49    392
     50    392
     53    392
     54    392
     55    392
     57    392
     59    392
     42    393
     54    393
     4    394
     21    394
     23    394
     24    394
     26    394
     31    394
     34    394
     35    394
     36    394
     37    394
     39    394
     42    394
     47    394
     53    394
     26    395
     38    395
     39    395
     42    395
     45    395
     53    395
     54    395
     42    396
     43    396
     38    397
     35    398
     38    398
     39    398
     42    398
     45    398
     47    398
     54    398
     57    398
     42    399
     4    400
     8    400
     23    400
     24    400
     25    400
     26    400
     31    400
     33    400
     34    400
     35    400
     36    400
     37    400
     38    400
     39    400
     42    400
     43    400
     45    400
     47    400
     53    400
     54    400
     55    400
     57    400
     1    401
     2    401
     3    401
     4    401
     7    401
     11    401
     20    401
     23    401
     24    401
     25    401
     26    401
     27    401
     31    401
     33    401
     34    401
     35    401
     36    401
     37    401
     38    401
     39    401
     42    401
     44    401
     53    401
     54    401
     38    402
     39    403
     50    403
     7    404
     23    404
     26    404
     38    404
     39    404
     42    404
     43    404
     45    404
     54    404
     57    404
     26    405
     21    406
     22    406
     26    406
     31    406
     33    406
     34    406
     35    406
     38    406
     39    406
     40    406
     42    406
     45    406
     46    406
     47    406
     48    406
     50    406
     53    406
     54    406
     57    406
     59    406
     38    407
     42    407
     45    407
     34    408
     42    408
     47    408
     53    408
     54    408
     57    408
     39    409
     42    409
     26    410
     42    410
     26    411
     42    411
     43    411
     42    412
     26    413
     38    413
     42    413
     43    413
     45    413
     42    414
     26    415
     39    415
     42    415
     43    415
     45    415
     57    415
     26    416
     39    416
     42    416
     54    416
     26    417
     31    417
     39    417
     42    417
     53    417
     54    417
     57    417
     26    418
     38    418
     39    418
     42    418
     47    418
     53    418
     57    418
     42    419
     38    420
     1    421
     3    421
     4    421
     7    421
     9    421
     11    421
     14    421
     15    421
     18    421
     20    421
     21    421
     22    421
     23    421
     24    421
     25    421
     26    421
     27    421
     31    421
     33    421
     34    421
     35    421
     36    421
     37    421
     38    421
     39    421
     42    421
     43    421
     44    421
     45    421
     46    421
     47    421
     48    421
     50    421
     52    421
     53    421
     54    421
     55    421
     56    421
     57    421
     59    421
     39    422
     38    423
     42    424
     38    425
     42    425
     26    426
     31    426
     34    426
     38    426
     39    426
     42    426
     47    426
     53    426
     26    427
     31    427
     34    427
     35    427
     39    427
     42    427
     45    427
     47    427
     53    427
     54    427
     55    427
     57    427
     7    428
     9    428
     26    428
     31    428
     33    428
     34    428
     35    428
     36    428
     38    428
     39    428
     42    428
     45    428
     46    428
     47    428
     53    428
     54    428
     55    428
     57    428
     59    428
     42    429
     26    430
     26    431
     37    431
     53    432
     38    433
     42    433
     45    433
     39    434
     42    434
     26    435
     38    435
     42    435
     45    435
     7    436
     8    436
     23    436
     26    436
     27    436
     31    436
     33    436
     34    436
     35    436
     36    436
     38    436
     39    436
     42    436
     43    436
     45    436
     47    436
     53    436
     54    436
     57    436
     26    437
     42    437
     26    438
     38    438
     39    438
     42    439
     43    439
     54    439
     23    440
     26    440
     36    440
     42    440
     38    441
     39    441
     42    441
     43    441
     42    442
     42    443
     3    444
     7    444
     8    444
     9    444
     11    444
     16    444
     23    444
     24    444
     26    444
     27    444
     31    444
     33    444
     34    444
     35    444
     36    444
     37    444
     38    444
     39    444
     42    444
     44    444
     45    444
     46    444
     47    444
     52    444
     53    444
     54    444
     55    444
     57    444
     59    444
     26    445
     42    445
     43    445
     54    445
     42    446
     42    447
     33    448
     42    448
     42    449
     33    450
     34    450
     35    450
     38    450
     39    450
     57    450
     42    451
     57    451
     7    452
     23    452
     24    452
     26    452
     35    452
     36    452
     39    452
     42    452
     45    452
     47    452
     54    452
     55    452
     57    452
     21    453
     22    453
     26    453
     39    453
     40    453
     42    453
     43    453
     48    453
     50    453
     26    454
     31    454
     33    454
     39    454
     42    454
     43    454
     45    454
     47    454
     50    454
     53    454
     54    454
     59    454
     26    455
     42    455
     43    455
     45    455
     53    455
     42    456
     7    457
     26    457
     31    457
     34    457
     35    457
     36    457
     38    457
     39    457
     42    457
     45    457
     47    457
     53    457
     54    457
     55    457
     57    457
     7    458
     26    458
     31    458
     34    458
     35    458
     36    458
     38    458
     39    458
     42    458
     45    458
     47    458
     53    458
     54    458
     55    458
     57    458
     42    459
     45    459
     26    460
     39    460
     42    460
     43    460
     45    460
     54    460
     57    460
     42    461
     42    462
     59    463
     38    464
     42    465
     38    466
     26    467
     42    467
     47    467
     54    467
     57    467
     26    468
     7    469
     8    469
     23    469
     26    469
     27    469
     31    469
     33    469
     34    469
     35    469
     36    469
     38    469
     39    469
     42    469
     43    469
     45    469
     47    469
     53    469
     54    469
     57    469
     1    470
     2    470
     3    470
     4    470
     5    470
     7    470
     8    470
     9    470
     10    470
     11    470
     12    470
     13    470
     14    470
     15    470
     16    470
     17    470
     18    470
     19    470
     20    470
     21    470
     22    470
     23    470
     24    470
     25    470
     26    470
     27    470
     28    470
     29    470
     30    470
     31    470
     33    470
     34    470
     35    470
     36    470
     37    470
     38    470
     39    470
     42    470
     43    470
     44    470
     45    470
     46    470
     47    470
     49    470
     50    470
     52    470
     53    470
     54    470
     55    470
     56    470
     57    470
     42    471
     39    472
     42    472
     43    472
     53    473
     1    474
     3    474
     4    474
     7    474
     8    474
     9    474
     11    474
     12    474
     13    474
     14    474
     15    474
     16    474
     18    474
     20    474
     21    474
     22    474
     23    474
     24    474
     25    474
     26    474
     27    474
     31    474
     33    474
     34    474
     35    474
     36    474
     37    474
     38    474
     39    474
     40    474
     41    474
     42    474
     43    474
     44    474
     45    474
     46    474
     47    474
     48    474
     49    474
     50    474
     51    474
     52    474
     53    474
     54    474
     55    474
     56    474
     57    474
     59    474
     45    475
     26    476
     31    476
     34    476
     35    476
     36    476
     38    476
     39    476
     42    476
     45    476
     47    476
     53    476
     54    476
     57    476
     7    477
     38    477
     42    477
     45    477
     42    478
     26    479
     10    480
     26    480
     31    480
     36    480
     42    480
     38    481
     42    481
     45    481
     42    482
     38    483
     38    484
     38    485
     38    486
     42    486
     45    486
     47    486
     48    486
     54    486
     57    486
     7    487
     26    487
     31    487
     33    487
     39    487
     42    487
     44    487
     45    487
     46    487
     47    487
     52    487
     53    487
     54    487
     57    487
     59    487
     7    488
     9    488
     16    488
     18    488
     19    488
     21    488
     25    488
     26    488
     27    488
     31    488
     33    488
     34    488
     35    488
     36    488
     37    488
     38    488
     39    488
     40    488
     42    488
     43    488
     44    488
     45    488
     46    488
     47    488
     48    488
     49    488
     50    488
     52    488
     53    488
     54    488
     55    488
     56    488
     57    488
     58    488
     59    488
     26    489
     38    489
     42    489
     45    489
     54    489
     57    489
     42    490
     43    490
     54    490
     57    490
     26    491
     31    491
     36    491
     37    491
     39    491
     42    491
     53    491
     54    491
     26    492
     31    492
     42    492
     26    493
     39    493
     42    493
     43    493
     45    493
     54    493
     1    494
     2    494
     3    494
     4    494
     7    494
     8    494
     9    494
     11    494
     12    494
     13    494
     14    494
     15    494
     16    494
     17    494
     18    494
     19    494
     20    494
     21    494
     22    494
     23    494
     24    494
     25    494
     26    494
     27    494
     30    494
     31    494
     33    494
     34    494
     35    494
     36    494
     37    494
     38    494
     39    494
     40    494
     41    494
     42    494
     43    494
     44    494
     45    494
     46    494
     47    494
     48    494
     49    494
     50    494
     52    494
     53    494
     54    494
     55    494
     56    494
     57    494
     58    494
     59    494
     26    495
     33    495
     4    496
     7    496
     8    496
     9    496
     23    496
     24    496
     26    496
     27    496
     31    496
     33    496
     34    496
     35    496
     36    496
     37    496
     38    496
     39    496
     42    496
     44    496
     45    496
     46    496
     47    496
     48    496
     50    496
     52    496
     53    496
     54    496
     55    496
     56    496
     57    496
     59    496
     11    497
     24    497
     36    497
     38    497
     38    498
     42    498
     38    499
     54    499
     26    500
     33    500
     34    500
     35    500
     38    500
     39    500
     42    500
     54    500
     57    500
     42    501
     26    502
     39    502
     45    502
     42    503
     38    504
     42    505
     34    506
     38    506
     39    506
     42    506
     43    506
     45    506
     54    506
     39    507
     42    507
     39    508
     42    508
     43    508
     54    508
     57    508
     42    509
     26    510
     34    511
     39    511
     53    511
     27    512
     31    512
     39    512
     42    512
     45    512
     54    512
     57    512
     26    513
     35    513
     38    513
     39    513
     42    513
     43    513
     45    513
     38    514
     1    515
     2    515
     3    515
     4    515
     5    515
     7    515
     9    515
     11    515
     13    515
     14    515
     15    515
     16    515
     20    515
     21    515
     22    515
     23    515
     24    515
     25    515
     26    515
     27    515
     31    515
     33    515
     34    515
     35    515
     36    515
     37    515
     38    515
     39    515
     42    515
     43    515
     44    515
     45    515
     47    515
     53    515
     54    515
     55    515
     57    515
     42    516
     26    517
     38    517
     42    517
     45    517
     54    517
     57    517
     38    518
     54    518
     26    519
     38    519
     39    519
     42    519
     43    519
     45    519
     54    519
     57    519
     7    520
     26    520
     42    520
     45    520
     57    520
     26    521
     31    521
     36    521
     38    521
     39    521
     42    521
     45    521
     53    521
     54    521
     57    521
     42    522
     43    522
     42    523
     45    523
     57    523
     38    524
     42    524
     38    525
     45    525
     54    525
     26    526
     27    526
     33    526
     38    526
     39    526
     42    526
     43    526
     45    526
     47    526
     54    526
     57    526
     42    527
     26    528
     38    528
     39    528
     42    528
     45    528
     49    528
     54    528
     11    529
     24    529
     26    529
     36    529
     37    529
     38    529
     39    529
     42    529
     45    529
     47    529
     54    529
     42    530
     7    531
     9    531
     26    531
     31    531
     33    531
     34    531
     35    531
     38    531
     39    531
     42    531
     43    531
     44    531
     45    531
     47    531
     52    531
     53    531
     54    531
     57    531
     26    532
     42    533
     54    533
     33    534
     45    534
     53    534
     38    535
     45    535
     42    536
     42    537
     42    538
     42    539
     42    540
     38    541
     42    542
     26    543
     31    543
     34    543
     36    543
     37    543
     39    543
     42    543
     45    543
     53    543
     38    544
     39    544
     54    544
     42    545
     57    545
     26    546
     31    546
     33    546
     34    546
     36    546
     38    546
     39    546
     42    546
     43    546
     47    546
     54    546
     57    546
     7    547
     26    547
     27    547
     31    547
     33    547
     34    547
     35    547
     36    547
     38    547
     39    547
     42    547
     43    547
     45    547
     47    547
     53    547
     54    547
     57    547
     42    548
     38    549
     26    550
     36    550
     42    551
     57    551
     42    552
     26    553
     42    553
     54    553
     45    554
     26    555
     42    555
     45    555
     42    556
     1    557
     2    557
     3    557
     4    557
     7    557
     8    557
     9    557
     11    557
     13    557
     14    557
     15    557
     16    557
     18    557
     20    557
     21    557
     22    557
     23    557
     24    557
     25    557
     26    557
     27    557
     31    557
     32    557
     33    557
     34    557
     35    557
     36    557
     37    557
     38    557
     39    557
     40    557
     42    557
     43    557
     44    557
     45    557
     46    557
     47    557
     48    557
     49    557
     50    557
     52    557
     53    557
     54    557
     55    557
     56    557
     57    557
     59    557
     7    558
     26    558
     27    558
     35    558
     38    558
     39    558
     47    558
     54    558
     57    558
     26    559
     31    559
     34    559
     38    559
     42    559
     38    560
     45    560
     26    561
     38    561
     39    561
     42    561
     43    561
     45    561
     47    561
     54    561
     57    561
     26    562
     38    562
     39    562
     40    562
     42    562
     45    562
     48    562
     50    562
     54    562
     42    563
     26    564
     31    564
     34    564
     36    564
     37    564
     38    564
     39    564
     42    564
     43    564
     45    564
     47    564
     53    564
     54    564
     55    564
     57    564
     42    565
     42    566
     1    567
     2    567
     3    567
     7    567
     8    567
     9    567
     11    567
     16    567
     20    567
     21    567
     22    567
     23    567
     24    567
     26    567
     27    567
     31    567
     33    567
     34    567
     35    567
     36    567
     38    567
     39    567
     42    567
     43    567
     44    567
     45    567
     46    567
     47    567
     50    567
     52    567
     53    567
     54    567
     56    567
     57    567
     59    567
     38    568
